# Supplementary material for: Cannabis Synthetic Seeds: An Alternative Approach for Commercial Scale of Clonal Propagation and Germplasm Conservation
Source: Plants (Basel). 2022 Nov 22;11(23):3186. doi: 10.3390/plants11233186 (PMC9738115; doi:10.3390/plants11233186)
Supplement: Supplementary file 1 [file plants-11-03186-s001.zip]

Archive with 1 entries (1 files):
- plants-2041443-supplementary.pdf
